# Supplementary material for: Mechanisms of Ethanol-Induced Cerebellar Ataxia: Underpinnings of Neuronal Death in the Cerebellum
Source: Int J Environ Res Public Health. 2021 Aug 18;18(16):8678. doi: 10.3390/ijerph18168678 (PMC8391842; doi:10.3390/ijerph18168678)
Supplement: Supplementary file 1 [file ijerph-18-08678-s001.zip]

Archive with 1 entries (1 files):
- ijerph-1317525-supplementary.pdf
